# Supplementary material for: Radiomics for Detection and Differentiation of Intrahepatic Cholangiocarcinoma: A Systematic Review and Meta-Analysis
Source: Cancers (Basel). 2026 Mar 13;18(6):937. doi: 10.3390/cancers18060937 (PMC13024450; doi:10.3390/cancers18060937)
Supplement: Supplementary file 1 [file cancers-18-00937-s001.zip]

Archive with 1 entries (1 files):
- cancers-4184828-supplementary.pdf
